# Supplementary material for: Molecular characterization of haemosporidian and haemogregarine diversity in southwestern Iberian amphibians and reptiles
Source: Parasitol Res. 2023 Mar 18;122(5):1139–49. doi: 10.1007/s00436-023-07814-6 (PMC10097751; doi:10.1007/s00436-023-07814-6)
Supplement: Supplementary file 1 — Supplementary file1 (XLS 95 KB) [file 436_2023_7814_MOESM1_ESM.xls]

## Sheet: Haemocystidium
	Plasmodium falciparum M76611	Haemocystidium cf. chelodinae MN316537 Myuchelys georgesi	Haemocystidium cf. chelodinae MN316538 Myuchelys georgesi	Haemocystidium anatolicum JQ039742 Testudo graeca	Haemocystidium kopki AY099062 Teratoscincus scincus	Haemocystidium mesnili KF049514 Naja annulifera	Haemocystidium sp. MH177855	Haemocystidium sp. KT364883 Hemidactylus luqueorum	Haemocystidium sp. KT364884 Ptyodactylus hasselquistii	Haemocystidium sp. DQ212191 Oplurus curvieri	Haemocystidium peltocephali KF049492 Podocnemis expansa	Haemocystidium peltocephali KF049498 Podocnemis expansa	Haemocystidium peltocephali KF049508 Podocnemis expansa	Haemocystidium caucasica KM068148 Testudo graeca	Haemocystidium anatolicum KM068153 Testudo graeca	Haemocystidium (Simondia) metchnikovi MH177854 turtle	Haemocystidium sp. KX148089 Kinixys erosa	Haemocystidium sp. KT367843 Kinixys erosa	Haemocystidium sp. KT367844 Kinixys erosa	Haemocystidium sp. KX148083 Kinixys erosa	Haemocystidium sp. KX148084 Kinixys erosa	Haemocystidium sp. KX148088 Kinixys erosa	Haemocystidium sp. KX148085 Kinixys erosa	Haemocystidium sp. KX148086 Pelusios castaneus	Haemocystidium sp. KX148087 Pelusios castaneus	Haemocystidium pacayae KF049506 Podocnemis unifilis	Haemocystidium sp. KF049495 Podocnemis expansa	Haemocystidium sp. MK976710 Podocnemis vogli	Haemocystidium sp. MT684458 Podocnemis vogli	Haemocystidium sp. ON458135 Tarentola mauritanica	Haemocystidium ptyodactylii AY099057 Ptyodactylus hasselquistii	Haemocystidium sp. MT684459 Trachylepis spilogaster	Haemocystidium sp. MT684460 Rhacodactylus auriculatus
Plasmodium falciparum M76611
Haemocystidium cf. chelodinae MN316537 Myuchelys georgesi	0.207832
Haemocystidium cf. chelodinae MN316538 Myuchelys georgesi	0.198814	0.0144066
Haemocystidium anatolicum JQ039742 Testudo graeca	0.203391	0.0352703	0.0353997
Haemocystidium kopki AY099062 Teratoscincus scincus	0.185869	0.0558803	0.0532729	0.0657679
Haemocystidium mesnili KF049514 Naja annulifera	0.193681	0.0646853	0.0596272	0.0765486	0.0475812
Haemocystidium sp. MH177855	0.181698	0.0724466	0.0727219	0.0839684	0.0687792	0.0712735
Haemocystidium sp. KT364883 Hemidactylus luqueorum	0.169319	0.070346	0.065446	0.0816416	0.0780432	0.0779892	0.0376327
Haemocystidium sp. KT364884 Ptyodactylus hasselquistii	0.169319	0.070346	0.065446	0.0816416	0.0780432	0.0779892	0.0376327	0
Haemocystidium sp. DQ212191 Oplurus curvieri	0.175908	0.064859	0.0599833	0.0738704	0.0648131	0.0697635	0.0338918	0.0215148	0.0215148
Haemocystidium peltocephali KF049492 Podocnemis expansa	0.199309	0.054492	0.0546893	0.0614833	0.0500352	0.0662117	0.078325	0.0912952	0.0912952	0.0794227
Haemocystidium peltocephali KF049498 Podocnemis expansa	0.200769	0.0571215	0.0573291	0.0640119	0.051183	0.0662117	0.078325	0.0936345	0.0936345	0.0810529	0.00101525
Haemocystidium peltocephali KF049508 Podocnemis expansa	0.199043	0.0551754	0.0553778	0.0622192	0.0503088	0.0662117	0.0784116	0.0899197	0.0899197	0.0783844	0	0
Haemocystidium caucasica KM068148 Testudo graeca	0.202804	0.0519699	0.0521579	0.0321761	0.0876819	0.0859736	0.0876955	0.0981795	0.0981795	0.084222	0.0674621	0.0686124	0.0678253
Haemocystidium anatolicum KM068153 Testudo graeca	0.202021	0.0393544	0.0394954	0.00675798	0.0693091	0.0733447	0.0820414	0.0868982	0.0868982	0.079665	0.055235	0.0563619	0.05553	0.0376076
Haemocystidium (Simondia) metchnikovi MH177854 turtle	0.184522	0.0340214	0.0242186	0.0369651	0.0480643	0.0609866	0.0724302	0.0731892	0.0731892	0.0667873	0.0389018	0.0399985	0.0391074	0.0486642	0.0324667
Haemocystidium sp. KX148089 Kinixys erosa	0.210989	0.0241762	0.0242611	0.0299111	0.0528271	0.0580682	0.0659379	0.0709374	0.0709374	0.0582922	0.0427724	0.0443177	0.0430902	0.0443617	0.0307143	0.0202371
Haemocystidium sp. KT367843 Kinixys erosa	0.207337	0.0217402	0.0218164	0.0275878	0.049152	0.054394	0.0621623	0.0688006	0.0688006	0.0559681	0.0393909	0.0409141	0.0396804	0.0424804	0.0289802	0.0171619	0.00285872
Haemocystidium sp. KT367844 Kinixys erosa	0.207337	0.0217402	0.0218164	0.0275878	0.049152	0.054394	0.0621623	0.0688006	0.0688006	0.0559681	0.0393909	0.0409141	0.0396804	0.0424804	0.0289802	0.0171619	0.00285872	0
Haemocystidium sp. KX148083 Kinixys erosa	0.209444	0.0217402	0.0218164	0.0275878	0.0496093	0.0548918	0.0627331	0.0688006	0.0688006	0.0565437	0.0397388	0.0412761	0.0400335	0.0428572	0.0292344	0.0173105	0.00285872	0	0
Haemocystidium sp. KX148084 Kinixys erosa	0.209444	0.0217402	0.0218164	0.0275878	0.0496093	0.0548918	0.0627331	0.0688006	0.0688006	0.0565437	0.0397388	0.0412761	0.0400335	0.0428572	0.0292344	0.0173105	0.00285872	0	0	0
Haemocystidium sp. KX148088 Kinixys erosa	0.209444	0.0217402	0.0218164	0.0275878	0.0496093	0.0548918	0.0627331	0.0688006	0.0688006	0.0565437	0.0397388	0.0412761	0.0400335	0.0428572	0.0292344	0.0173105	0.00285872	0	0	0	0
Haemocystidium sp. KX148085 Kinixys erosa	0.205819	0.0241762	0.0242611	0.0299111	0.0527674	0.0580036	0.0658641	0.0730774	0.0730774	0.0582922	0.0427266	0.0442702	0.0430437	0.0458605	0.0321909	0.020216	0.00572317	0.00285578	0.00285578	0.00285578	0.00285578	0.00285578
Haemocystidium sp. KX148086 Pelusios castaneus	0.205577	0.0242153	0.0243005	0.0299572	0.0528225	0.0548355	0.0626685	0.0687039	0.0687039	0.0547341	0.0427689	0.0443141	0.0430866	0.0428147	0.0322224	0.0202355	0.00572863	0.00285849	0.00285849	0.00285849	0.00285849	0.00285849	0.00285849
Haemocystidium sp. KX148087 Pelusios castaneus	0.207386	0.0242153	0.0243005	0.0322878	0.0544058	0.056389	0.0642315	0.0708376	0.0708376	0.0564785	0.0442666	0.045815	0.0445956	0.0443141	0.0337044	0.0216919	0.00716438	0.00428989	0.00428989	0.00428989	0.00428989	0.00428989	0.00428989	0.00142717
Haemocystidium pacayae KF049506 Podocnemis unifilis	0.193149	0.0368966	0.0320361	0.0421031	0.0513252	0.0628634	0.0713033	0.069183	0.069183	0.068577	0.0388431	0.0388431	0.0389248	0.0508208	0.0421207	0.0271543	0.0262729	0.0231033	0.0231033	0.0233052	0.0233052	0.0233052	0.0262452	0.0232826	0.0247504
Haemocystidium sp. KF049495 Podocnemis expansa	0.192045	0.0391447	0.0343145	0.0466594	0.0579846	0.0674917	0.0736835	0.0623285	0.0623285	0.0622478	0.0430867	0.0441876	0.0433143	0.057276	0.0496745	0.0335298	0.0306469	0.0274309	0.0274309	0.0276706	0.0276706	0.0276706	0.0306145	0.0276437	0.0291134	0.0196381
Haemocystidium sp. MK976710 Podocnemis vogli	0.158862	0.0466873	0.0418502	0.0538827	0.0671616	0.0708953	0.0748725	0.0643555	0.0643555	0.06528	0.0474328	0.0485421	0.0465713	0.0670744	0.0567699	0.0377153	0.036637	0.0333431	0.0333431	0.0336357	0.0336357	0.0336357	0.0365981	0.0336028	0.0350817	0.0238427	0.00406832
Haemocystidium sp. MT684458 Podocnemis vogli	0.151921	0.0516906	0.0468547	0.0586649	0.0651987	0.0686612	0.072614	0.0601158	0.0601158	0.0622478	0.0495777	0.0506902	0.0487244	0.069095	0.0587679	0.0377153	0.0396086	0.0362794	0.0362794	0.0365981	0.0365981	0.0365981	0.0395665	0.0365622	0.0380442	0.0259349	0.00610683	0.00118246
Haemocystidium sp. ON458135 Tarentola mauritanica	0.182539	0.0441981	0.0393597	0.0538897	0.0406919	0.0417849	0.077168	0.0668704	0.0668704	0.0617738	0.066793	0.068904	0.0674558	0.085717	0.0691874	0.0483963	0.0488748	0.0468876	0.0468876	0.0468876	0.0468876	0.0468876	0.0508646	0.0509316	0.0529269	0.0547393	0.0565325	0.0625981	0.0586053
Haemocystidium ptyodactylii AY099057 Ptyodactylus hasselquistii	0.196189	0.0395638	0.0397064	0.0494485	0.0317226	0.0554515	0.0718205	0.0760239	0.0760239	0.0671671	0.0511222	0.0522473	0.0513959	0.0824754	0.0655194	0.0480722	0.0493701	0.0474233	0.0474233	0.0462789	0.0462789	0.0462789	0.0493164	0.049366	0.0508886	0.0546539	0.0611951	0.0678372	0.0678372	0.0406545
Haemocystidium sp. MT684459 Trachylepis spilogaster	0.14251	0.0675262	0.0626431	0.0793127	0.0328028	0.0438636	0.0631712	0.0667919	0.0667919	0.0589624	0.0530803	0.0542041	0.0533637	0.0865625	0.0748691	0.0578345	0.0616443	0.0579889	0.0579889	0.0585111	0.0585111	0.0585111	0.0615767	0.058452	0.0599824	0.0588499	0.0630988	0.0578012	0.0559656	0.0507185	0.0424175
Haemocystidium sp. MT684460 Rhacodactylus auriculatus	0.147235	0.0494522	0.0496308	0.0514099	0.0394315	0.0504298	0.0642183	0.0711546	0.0711546	0.0619028	0.0473993	0.0485077	0.0476503	0.0775945	0.063001	0.0443378	0.0474745	0.044022	0.044022	0.0444131	0.0444131	0.0444131	0.0474233	0.0474706	0.0489796	0.0507907	0.0540015	0.0508216	0.0552476	0.0444066	0.0382156	0.0333311

## Sheet: Haemogregarines
	Hepatozoon sp. KU680439 Tarentola mauritanica	Hepatozoon sp. KU680421 Tarentola mauritanica	Hepatozoon sp. KU680445 Tarentola mauritanica	Hepatozoon sp. KU680434 Tarentola ephippiata	Hepatozoon sp. KU680436 Tarentola mauritanica	Hepatozoon sp. KU680448 Tarentola mauritanica	Adelina bambarooniae AF494059	Haemogregarina sp. KJ740753 Mauremys leprosa	Haemogregarina sp. KJ740754 Mauremys leprosa	Hepatozoon sp. ON332722 Podarcis virescens	Hepatozoon sp. KJ189397 Podarcis bocagei	Hepatozoon sp. KJ408530 Spalerosophis dolichospilus	Hepatozoon sp. KU680423 Tarentola angustimentalis	Hepatozoon sp. JX531953 Podarcis bocagei	Hepatozoon sp. JX531954 Podarcis bocagei and Podarcis virescens	Hepatozoon sp. HQ734799 Timon pater tangitana	Hepatozoon sp. JX531968 Algyrodes marchi	Hepatozoon sp. HQ734793 Podarcis vaucheri	Hepatozoon sp. HQ734798 Atlantolacerta andreanskyi	Hepatozoon sp. JX531941 Algyroides marchi	Hepatozoon sp. HQ734803 Podarcis vaucheri	Hepatozoon sp. JX531917 Podarcis hispanica	Hepatozoon sp. JX531920 Podarcis lilfordi	Hepatozoon sp. JX531918 Podarcis hispanica	Hepatozoon sp. KF733812 Pelophylax perezi	Hepatozoon sp. HQ734795 Podarcis vaucheri	Hepatozoon sp. HQ734794 Podarcis vaucheri	Hepatozoon sp. KJ408524 Rhagerhis moilensis	Hepatozoon sp. JX244268 Hemorrhois hippocrepis	Hepatozoon sp. HQ734796 Eumeces algeriensis	Hepatozoon sp. HQ734805 Chalcides polylepis	Hepatozoon sp. KC696565 Psammophis schokari	Hepatozoon sp. KJ408510 Cerastes cerastes	Hepatozoon sp. JX531972 Podarcis hispanica	Hepatozoon sp. KJ189425 Podarcis hispanica	Hepatozoon sp. KJ189426 Podarcis hispanica	Hepatozoon sp. HQ734791 Scelarcis perspicillata perspicillata	Hepatozoon sp. HQ734792 Podarcis vaucheri	Hepatozoon sp. HQ734804 Podarcis vaucheri	Hepatozoon sp. KJ702453 Chersina angulata	Hepatozoon sp. HQ734807 Timon pater tangitana	Hepatozoon sp. JX531921 Podarcis bocagei	Hepatozoon sp. KJ408522 Macroprotodon cucullatus	Hepatozoon sp. KJ408529 Spalerosophis dolichospilus	Hepatozoon sp. KJ408521 Macroprotodon cucullatus	Hepatozoon sp. KJ408525 Naja haje	Hepatozoon sp. KJ408528 Spalerosophis dolichospilus	Hepatozoon sp. ON332724 Malpolon monspessulanus	Hepatozoon sp. KU680443 Tarentola mauritanica
Hepatozoon sp. KU680439 Tarentola mauritanica
Hepatozoon sp. KU680421 Tarentola mauritanica	0.0184255
Hepatozoon sp. KU680445 Tarentola mauritanica	0.0196732	0.00582991
Hepatozoon sp. KU680434 Tarentola ephippiata	0.0203216	0.00730544	0.0019384
Hepatozoon sp. KU680436 Tarentola mauritanica	0.0184403	0.00546865	0.00387767	0.00181198
Hepatozoon sp. KU680448 Tarentola mauritanica	0.0184403	0.00546865	0.00387767	0.00181198	0
Adelina bambarooniae AF494059	0.159372	0.151943	0.142962	0.1425	0.144615	0.144615
Haemogregarina sp. KJ740753 Mauremys leprosa	0.088729	0.0796143	0.0772822	0.0751869	0.0727934	0.0727934	0.104461
Haemogregarina sp. KJ740754 Mauremys leprosa	0.0872678	0.0781009	0.0757591	0.0782047	0.0757672	0.0757672	0.111304	0.00962226
Hepatozoon sp. ON332722 Podarcis virescens	0.0652922	0.0633706	0.0569573	0.0634593	0.0612946	0.0612946	0.131572	0.0639257	0.0623741
Hepatozoon sp. KJ189397 Podarcis bocagei	0.0792527	0.0649129	0.065098	0.0690892	0.0689623	0.0689623	0.121836	0.0635896	0.0620396	0.0428934
Hepatozoon sp. KJ408530 Spalerosophis dolichospilus	0.0699987	0.0588466	0.0565719	0.0589192	0.0565761	0.0565761	0.127021	0.0562452	0.052356	0.0161988	0.028399
Hepatozoon sp. KU680423 Tarentola angustimentalis	0.067217	0.0612048	0.0546903	0.0612887	0.0592528	0.0592528	0.117725	0.0556675	0.054016	0.00921518	0.0279512	0.00807835
Hepatozoon sp. JX531953 Podarcis bocagei	0.0660482	0.0559463	0.0489898	0.0559463	0.0558401	0.0558401	0.074186	0.0485553	0.0468781	0.00516394	0.00903117	0.0122227	0.00556832
Hepatozoon sp. JX531954 Podarcis bocagei and Podarcis virescens	0.0603986	0.0502382	0.0472328	0.052279	0.0521792	0.0521792	0.0723541	0.0446868	0.0429716	0.00694259	0	0.0102561	0.00749526	0.000784954
Hepatozoon sp. HQ734799 Timon pater tangitana	0.0689776	0.0589034	0.0522927	0.0569548	0.0568502	0.0568502	0.0739973	0.0539447	0.0523226	0.0206355	0.0106845	0.0181148	0.0203674	0.00550441	0.00296549
Hepatozoon sp. JX531968 Algyrodes marchi	0.0773124	0.0670815	0.060891	0.0651095	0.0649896	0.0649896	0.119402	0.0582231	0.0566225	0.0233587	0.00713374	0.0222997	0.0241737	0.00899862	0.0017988	0.0070715
Hepatozoon sp. HQ734793 Podarcis vaucheri	0.0709602	0.0608558	0.0543523	0.0589014	0.0587931	0.0587931	0.0749543	0.0581077	0.0565095	0.020617	0.0107037	0.024259	0.0203383	0.00313766	0.00148156	0.00440946	0.00708316
Hepatozoon sp. HQ734798 Atlantolacerta andreanskyi	0.0710293	0.0609209	0.054415	0.0589678	0.0588595	0.0588595	0.0731605	0.0518409	0.0502057	0.0188837	0.00888707	0.0181147	0.0184793	0.00313765	0.000739665	0.00219798	0.00529424	0.0021999
Hepatozoon sp. JX531941 Algyroides marchi	0.0771585	0.0669494	0.0607644	0.0649814	0.0648619	0.0648619	0.0750124	0.0584627	0.0568572	0.0225105	0.00714666	0.0242587	0.0241283	0.00472535	0.00148376	0.0044127	0	0.00294367	0.00220152
Hepatozoon sp. HQ734803 Podarcis vaucheri	0.0709602	0.0608558	0.0543523	0.0589014	0.0587931	0.0587931	0.0748356	0.0581077	0.0565095	0.020617	0.0107037	0.024259	0.0203383	0.00313766	0.00148047	0.00440297	0.00708316	0	0.00219668	0.00293934
Hepatozoon sp. JX531917 Podarcis hispanica	0.0614483	0.0554499	0.0528013	0.0574811	0.0573728	0.0573728	0.0736223	0.0523323	0.0506897	0.00684641	0.0180213	0.018267	0.0111009	0.00157035	0.000741158	0.00738864	0.0179564	0.00665155	0.00590216	0.00814739	0.00664172
Hepatozoon sp. JX531920 Podarcis lilfordi	0.069143	0.063126	0.0567247	0.063214	0.0610587	0.0610587	0.0740731	0.054093	0.0524766	0.0102342	0.0252353	0.0160873	0.00548691	0.00313766	0.00370973	0.0095843	0.0214713	0.00810531	0.00735596	0.00960012	0.00809335	0.00516347
Hepatozoon sp. JX531918 Podarcis hispanica	0.0580013	0.0519809	0.0489973	0.0540192	0.0539166	0.0539166	0.0730679	0.0485582	0.046881	0.00344553	0.0108588	0.0163508	0.00745364	0	0	0.00593184	0.0126472	0.00444873	0.00444213	0.0059451	0.00444213	0	0.00370152
Hepatozoon sp. KF733812 Pelophylax perezi	0.108803	0.093735	0.0867532	0.0895587	0.0872699	0.0872699	0.145431	0.0729266	0.0737048	0.0668701	0.0788765	0.0714294	0.0755372	0.0597981	0.0602374	0.0683453	0.0745392	0.0644403	0.0664202	0.0725296	0.0644403	0.0670002	0.068524	0.0618544
Hepatozoon sp. HQ734795 Podarcis vaucheri	0.0674301	0.0614103	0.0548892	0.05945	0.0573066	0.0573066	0.0709302	0.0480414	0.0485057	0.00682417	0.021627	0.0141093	0.00550707	0.000784339	0.00148376	0.0066301	0.0178916	0.00589528	0.00514923	0.00738491	0.0058866	0.00294829	0.00220283	0.00147938	0.0611386
Hepatozoon sp. HQ734794 Podarcis vaucheri	0.0692332	0.0632204	0.0568191	0.0592267	0.057092	0.057092	0.0707662	0.047852	0.050433	0.0102263	0.0252018	0.0181196	0.0091646	0.00313549	0.00370721	0.00809334	0.021446	0.00810189	0.00735229	0.00959551	0.00808995	0.00442027	0.00440299	0.00295701	0.0609227	0
Hepatozoon sp. KJ408524 Rhagerhis moilensis	0.0675979	0.0565108	0.0542513	0.0565782	0.0542551	0.0542551	0.121806	0.0516037	0.0477266	0.0140774	0.0241923	0.00601575	0.00806213	0.00809473	0.00611065	0.0139963	0.0201266	0.0200862	0.0139962	0.0200859	0.0200862	0.0100691	0.0119937	0.0101508	0.0712276	0.0100154	0.0140053
Hepatozoon sp. JX244268 Hemorrhois hippocrepis	0.0696663	0.0559422	0.053734	0.0560083	0.0537377	0.0537377	0.122082	0.051567	0.0475294	0.0125459	0.0230638	0.00623771	0.0103901	0.00631652	0.00424215	0.0124769	0.0188404	0.0188012	0.0124769	0.0188009	0.0188012	0.0125865	0.0103901	0.010566	0.0673342	0.00833089	0.0124816	0.00622479
Hepatozoon sp. HQ734796 Eumeces algeriensis	0.0711135	0.0609991	0.0566303	0.0610762	0.058939	0.058939	0.0723619	0.0498081	0.0481625	0.013678	0.0178736	0.007996	0.0128804	0.00392245	0.00222108	0.00439946	0.0142017	0.00661991	0.00439946	0.00662477	0.00661017	0.00442026	0.00587948	0.00369899	0.0684289	0.00293745	0.0044008	0.00397158	0.00206513
Hepatozoon sp. HQ734805 Chalcides polylepis	0.0711135	0.0609991	0.0566303	0.0610762	0.058939	0.058939	0.0723619	0.0498081	0.0481625	0.013678	0.0178736	0.007996	0.0128804	0.00392245	0.00222108	0.00439946	0.0142017	0.00661991	0.00439946	0.00662477	0.00661017	0.00442026	0.00587948	0.00369899	0.0684289	0.00293745	0.0044008	0.00397158	0.00206513	0
Hepatozoon sp. KC696565 Psammophis schokari	0.0793992	0.0683332	0.0641901	0.0684337	0.0662117	0.0662117	0.0734101	0.0582449	0.0564647	0.0150625	0.0218527	0.0021871	0.011895	0.00576898	0.00387805	0.00614257	0.0177053	0.00847385	0.00614257	0.00846077	0.00846079	0.00617288	0.00769589	0.0054247	0.0760639	0.00461407	0.0061444	0.00218233	0.00440955	0.00153069	0.00153069
Hepatozoon sp. KJ408510 Cerastes cerastes	0.0675263	0.0564592	0.0542062	0.0565333	0.0542103	0.0542103	0.123837	0.0515574	0.0476856	0.0120354	0.0221106	0.0039963	0.00602848	0.00605278	0.00406029	0.0119587	0.0180577	0.0180217	0.0119586	0.0180214	0.0180217	0.0120662	0.00996825	0.0101302	0.0689254	0.00798998	0.0119696	0.00198321	0.00413587	0.00198048	0.00198048	0
Hepatozoon sp. JX531972 Podarcis hispanica	0.0633686	0.0574464	0.0527669	0.0594821	0.0573383	0.0573383	0.115731	0.0501801	0.0485295	0.00177232	0.0216664	0.0161853	0.00737112	0	0.0017988	0.0160651	0.0197524	0.0160455	0.0142536	0.0197887	0.0160455	0.00177015	0.00531188	0	0.0649661	0.00177015	0.00530371	0.0100488	0.0104555	0.0088715	0.0088715	0.0118246	0.0100285
Hepatozoon sp. KJ189425 Podarcis hispanica	0.0649696	0.063041	0.0566401	0.063123	0.0609724	0.0609724	0.11641	0.0574194	0.0558354	0.0191153	0.0260633	0.0201677	0.011019	0.00355504	0.00537974	0.0195413	0.0232749	0.0195201	0.0177327	0.0232755	0.0195201	0.0017639	0.00880893	0	0.0683414	0.00528499	0.00879895	0.0120116	0.0145895	0.0123611	0.0123611	0.0156823	0.0139927	0
Hepatozoon sp. KJ189426 Podarcis hispanica	0.0649696	0.063041	0.0566401	0.063123	0.0609724	0.0609724	0.114893	0.0574194	0.0558354	0.0191153	0.0257498	0.0201677	0.011019	0.00355504	0.00537974	0.0195413	0.0232749	0.0195201	0.0177327	0.0232755	0.0195201	0.0017639	0.00880893	0	0.0683414	0.00528499	0.00879895	0.0120116	0.0145895	0.0123611	0.0123611	0.0156823	0.0139927	0	0
Hepatozoon sp. HQ734791 Scelarcis perspicillata perspicillata	0.0692804	0.0632511	0.0568435	0.0633397	0.0611794	0.0611794	0.0766981	0.0563335	0.0547281	0.00852898	0.0271395	0.0181679	0.0110603	0.00550879	0.00670323	0.0118318	0.0233465	0.0118422	0.0110839	0.0133525	0.0118246	0.00517098	0.00811484	0.00444527	0.0628708	0.00515951	0.00662437	0.0140719	0.0146375	0.00810879	0.00810879	0.0100362	0.0140435	0.00353452	0.00528376	0.00528376
Hepatozoon sp. HQ734792 Podarcis vaucheri	0.0670843	0.0610843	0.0545765	0.0611676	0.0590253	0.0590253	0.0757536	0.054093	0.0524766	0.00509381	0.0233882	0.0160873	0.00733035	0.00392529	0.00520165	0.0103294	0.0196457	0.0103387	0.0095843	0.0118421	0.0103234	0.00442249	0.00662428	0.00295893	0.0627502	0.003677	0.00514069	0.0119937	0.0103901	0.00661944	0.00661944	0.00847214	0.00996825	0	0.0035052	0.0035052	0.00146529
Hepatozoon sp. HQ734804 Podarcis vaucheri	0.0670843	0.0610843	0.0545765	0.0611676	0.0590253	0.0590253	0.0757536	0.054093	0.0524766	0.00509381	0.0233882	0.0160873	0.00733035	0.00392529	0.00520165	0.0103294	0.0196457	0.0103387	0.0095843	0.0118421	0.0103234	0.00442249	0.00662428	0.00295893	0.0627502	0.003677	0.00514069	0.0119937	0.0103901	0.00661944	0.00661944	0.00847214	0.00996825	0	0.0035052	0.0035052	0.00146529	0
Hepatozoon sp. KJ702453 Chersina angulata	0.0795779	0.0640581	0.0596215	0.0575584	0.059627	0.059627	0.113009	0.0420065	0.0445279	0.042157	0.0416991	0.0454008	0.0449888	0.0320901	0.0281853	0.0417586	0.0460427	0.0458611	0.0396856	0.0458582	0.0458611	0.03799	0.0439947	0.0341743	0.0536918	0.0379699	0.0378208	0.0410557	0.0383602	0.0397491	0.0397491	0.0466054	0.0389029	0.0379783	0.0439185	0.0439185	0.044089	0.039821	0.039821
Hepatozoon sp. HQ734807 Timon pater tangitana	0.0854862	0.075133	0.0672042	0.0710736	0.0688856	0.0688856	0.0724005	0.0435318	0.0481086	0.0456297	0.055313	0.0494975	0.0473196	0.0238904	0.0225599	0.0253345	0.0512378	0.0253631	0.0245719	0.026913	0.0253251	0.0239272	0.0245926	0.0225096	0.0528637	0.0200873	0.0200427	0.0451022	0.0448014	0.023059	0.023059	0.0217819	0.0450629	0.0400293	0.043459	0.043459	0.0246112	0.0253565	0.0253565	0.0353686
Hepatozoon sp. JX531921 Podarcis bocagei	0.0854862	0.075133	0.0672042	0.0710736	0.0688856	0.0688856	0.0724005	0.0435318	0.0481086	0.0456297	0.055313	0.0494975	0.0473196	0.0238904	0.0225599	0.0253345	0.0512378	0.0253631	0.0245719	0.026913	0.0253251	0.0239272	0.0245926	0.0225096	0.0528637	0.0200873	0.0200427	0.0451022	0.0448014	0.023059	0.023059	0.0217819	0.0450629	0.0400293	0.043459	0.043459	0.0246112	0.0253565	0.0253565	0.0353686	0
Hepatozoon sp. KJ408522 Macroprotodon cucullatus	0.0745755	0.0654231	0.0653585	0.0632478	0.0608847	0.0608847	0.110784	0.047779	0.0482315	0.0458856	0.0562626	0.0456626	0.0437	0.0419121	0.0379252	0.0497562	0.0521534	0.0497045	0.0475842	0.054063	0.0497045	0.0437376	0.045534	0.0419705	0.0535948	0.0392888	0.0391284	0.0456662	0.0449917	0.0454742	0.0454742	0.0476276	0.0456261	0.0436463	0.0476459	0.0476459	0.0434648	0.045534	0.045534	0.032586	0.00998989	0.00998989
Hepatozoon sp. KJ408529 Spalerosophis dolichospilus	0.078754	0.0695702	0.0694998	0.0673914	0.0650139	0.0650139	0.113964	0.0514446	0.0519251	0.0495774	0.0578602	0.0517695	0.0478041	0.0436402	0.0396967	0.0513994	0.0557918	0.0513439	0.0492409	0.0556744	0.0513439	0.0454409	0.0472124	0.0437027	0.0551866	0.0410172	0.0408512	0.049348	0.0492201	0.0471486	0.0471486	0.0521005	0.0493026	0.0453468	0.0493071	0.0493071	0.0451598	0.0472124	0.0472124	0.0343429	0.0079014	0.0079014	0.00398838
Hepatozoon sp. KJ408521 Macroprotodon cucullatus	0.0686248	0.055119	0.0528334	0.050719	0.0484032	0.0484032	0.103586	0.0372936	0.0376543	0.0310342	0.0413918	0.0352589	0.0291436	0.0249255	0.0229917	0.0307625	0.0372523	0.0328473	0.0307625	0.0370982	0.0328473	0.0310571	0.0287243	0.0292065	0.0474507	0.0225501	0.0224586	0.0308617	0.0278376	0.0266149	0.0266149	0.0318069	0.0287818	0.0289047	0.0329231	0.0329231	0.0330405	0.0287243	0.0287243	0.0223584	0.016121	0.016121	0.0204485	0.0141193
Hepatozoon sp. KJ408525 Naja haje	0.0766018	0.0721518	0.0698169	0.0676944	0.0653009	0.0653009	0.11369	0.0453694	0.0478288	0.0390162	0.0492968	0.0453267	0.0371887	0.032984	0.0311144	0.0407918	0.0451861	0.0407481	0.0386732	0.0450006	0.0407481	0.0390447	0.0366575	0.0372689	0.0596134	0.0305225	0.0303997	0.0409614	0.0382822	0.0366072	0.0366072	0.0428518	0.0387999	0.0368865	0.0408478	0.0408478	0.0409928	0.0366575	0.0366575	0.0344464	0.0281095	0.0281095	0.0304857	0.0240739	0.00602726
Hepatozoon sp. KJ408528 Spalerosophis dolichospilus	0.0764518	0.0652256	0.0629282	0.0608268	0.0584843	0.0584843	0.109078	0.0430636	0.0434812	0.0389392	0.0492996	0.0432267	0.0371146	0.0329854	0.0311155	0.0407937	0.0450965	0.0407497	0.0386748	0.0450028	0.0407497	0.0390467	0.0366594	0.0372709	0.0531288	0.0305238	0.030401	0.0408802	0.0382016	0.0366087	0.0366087	0.0427595	0.0387233	0.0368885	0.04085	0.04085	0.0409953	0.0366594	0.0366594	0.0281865	0.0219596	0.0219596	0.0222116	0.0179155	0	0.00594344
Hepatozoon sp. ON332724 Malpolon monspessulanus	0.0819638	0.0695239	0.0656244	0.0675396	0.0653526	0.0653526	0.123925	0.0620665	0.0647985	0.0512552	0.0584081	0.0456956	0.0477518	0.0395316	0.0360631	0.046285	0.0497466	0.046234	0.044422	0.0483276	0.046234	0.0429292	0.0464087	0.0414865	0.0571498	0.039163	0.0390256	0.0433226	0.0384709	0.0426183	0.0426183	0.0430417	0.0411492	0.0423816	0.0561061	0.0561061	0.0483771	0.0445371	0.0445371	0.0296134	0.0314338	0.0314338	0.0264787	0.0241257	0.0101109	0.0201176	0.0139663
Hepatozoon sp. KU680443 Tarentola mauritanica	0.0794767	0.0671506	0.0631364	0.0651841	0.0630196	0.0630196	0.108408	0.0469945	0.0496288	0.0435747	0.0471433	0.0415056	0.0415914	0.0361033	0.0324166	0.0432604	0.0472313	0.0431982	0.0412948	0.0471401	0.0431982	0.0397055	0.0394701	0.038161	0.0565268	0.0357608	0.0356284	0.0414232	0.036095	0.0394006	0.0394006	0.0405907	0.0392454	0.0396967	0.0453125	0.0453125	0.0454819	0.0414337	0.0414337	0.0259067	0.0276249	0.0276249	0.0243427	0.0222039	0.00812051	0.0181764	0.0120185	0.00545843
Hepatozoon sp. HQ734790 Ptyodactylus oudrii	0.0794767	0.0671506	0.0631364	0.0651841	0.0630196	0.0630196	0.0733145	0.0457679	0.0483164	0.0439692	0.0458352	0.0453441	0.0415914	0.0223088	0.0195311	0.0230899	0.0456642	0.0231134	0.0223284	0.0246594	0.0230788	0.0216764	0.0223525	0.0210187	0.0530186	0.0193674	0.0193244	0.0409953	0.036095	0.0208194	0.0208194	0.0170717	0.0388411	0.0383089	0.0436476	0.0436476	0.0261985	0.0246444	0.0246444	0.0253987	0.0147585	0.0147585	0.0262919	0.0219813	0.00802269	0.0179583	0.0118991	0.00858325	0
Hepatozoon sp. HQ734806 Tarentola mauritanica	0.0794767	0.0671506	0.0631364	0.0651841	0.0630196	0.0630196	0.0733728	0.0458611	0.0484163	0.0440485	0.0459213	0.0453441	0.0415914	0.0223267	0.0195459	0.0231072	0.0457495	0.0231308	0.0223451	0.0246594	0.0230961	0.0216927	0.0223693	0.0210346	0.0531145	0.0193819	0.0193388	0.0409953	0.036095	0.020835	0.020835	0.0170717	0.0388411	0.0383805	0.0437291	0.0437291	0.0262183	0.024663	0.024663	0.0253987	0.0147694	0.0147694	0.0262919	0.0219813	0.00802269	0.0179583	0.0118991	0.00859803	0
Hepatozoon sp. KJ408511 Cerastes cerastes	0.0766561	0.0631619	0.0631188	0.061006	0.0586514	0.0586514	0.11159	0.0473707	0.0478357	0.0390735	0.0450345	0.0453441	0.0372401	0.0308888	0.0290048	0.0408247	0.0452176	0.0407664	0.0386992	0.0450316	0.0407664	0.0369481	0.0367071	0.0351676	0.0509918	0.0305674	0.0304446	0.0409953	0.036095	0.0366415	0.0366415	0.038203	0.0388411	0.034807	0.0408968	0.0408968	0.0410574	0.0367071	0.0367071	0.0240968	0.0260002	0.0260002	0.0262919	0.0219813	0.00802269	0.0179583	0.0118991	0.00197665	0
Hepatozoon sp. KJ408523 Macroprotodon cucullatus	0.0766561	0.0631619	0.0631188	0.061006	0.0586514	0.0586514	0.11159	0.0473707	0.0478357	0.0390735	0.0450345	0.0453441	0.0372401	0.0308888	0.0290048	0.0408247	0.0452176	0.0407664	0.0386992	0.0450316	0.0407664	0.0369481	0.0367071	0.0351676	0.0509918	0.0305674	0.0304446	0.0409953	0.036095	0.0366415	0.0366415	0.038203	0.0388411	0.034807	0.0408968	0.0408968	0.0410574	0.0367071	0.0367071	0.0240968	0.0260002	0.0260002	0.0262919	0.0219813	0.00802269	0.0179583	0.0118991	0.00197665	0
Hepatozoon sp. KC696567 Psammophis sibilans and Malpolon monspessulanus	0.0773813	0.0651	0.0609672	0.0631382	0.0609864	0.0609864	0.0738963	0.0488464	0.0514952	0.0448383	0.0486695	0.0475079	0.0435747	0.0233111	0.0204521	0.0240324	0.0484834	0.0240569	0.0232638	0.0255599	0.0240205	0.0226107	0.0232897	0.0219517	0.0558911	0.0202794	0.020234	0.0433226	0.0383041	0.0217415	0.0217415	0.0178621	0.0411492	0.0409741	0.0464165	0.0464165	0.0271727	0.0256032	0.0256032	0.0277402	0.0156233	0.0156233	0.0283687	0.0241257	0.0100906	0.0200775	0.0139663	0.00521799	0.00180537
Hepatozoon sp. ON332723 Malpolon monspessulanus	0.0773813	0.0651	0.0609672	0.0631382	0.0609864	0.0609864	0.120731	0.0577343	0.0604127	0.0533957	0.0542144	0.0475079	0.0435747	0.0430581	0.0396051	0.0497661	0.0477635	0.0497077	0.0478981	0.0535501	0.0497077	0.0464342	0.0461631	0.0450253	0.059427	0.0426602	0.0425109	0.0431406	0.0383041	0.0460975	0.0460975	0.0488615	0.0409767	0.0403659	0.0519732	0.0519732	0.051886	0.048029	0.048029	0.0274115	0.0348612	0.0348612	0.0283687	0.0240281	0.0100498	0.0199963	0.0139104	0.0119909	0.00180537
Hepatozoon sp. JX244267 Hemorrhois hippocrepis	0.0721085	0.0606063	0.0606896	0.0583897	0.0561008	0.0561008	0.112315	0.0495222	0.0500313	0.0386069	0.0449225	0.0406973	0.0362195	0.0301327	0.0281582	0.0405229	0.0450178	0.0404639	0.038303	0.0449195	0.0404639	0.0364688	0.0362195	0.0346026	0.0556528	0.0298045	0.0296794	0.0406139	0.0383041	0.0361525	0.0361525	0.0386382	0.0383677	0.0342317	0.040597	0.040597	0.0407633	0.0362195	0.0362195	0.0252138	0.027199	0.027199	0.0251603	0.022946	0.00839331	0.0145467	0.0124167	0	0.00205379
Hepatozoon sp. KU680444 Tarentola mauritanica	0.0817275	0.0693336	0.0631296	0.0673587	0.0651775	0.0651775	0.115386	0.0554771	0.0582195	0.0514929	0.0591058	0.0500889	0.045402	0.0440006	0.0443417	0.0551456	0.059217	0.0550692	0.053134	0.059101	0.0550692	0.0516123	0.0473006	0.0481272	0.0625089	0.0435713	0.043409	0.0499892	0.0470922	0.0512102	0.0512102	0.0577748	0.0477695	0.0475741	0.0532223	0.0532223	0.0534138	0.049292	0.049292	0.0340525	0.0333228	0.0333228	0.0305487	0.028367	0.0142631	0.0243176	0.0180955	0.0240894	0.0183468
Hepatozoon sp. HQ734787 Tarentola mauritanica	0.0838107	0.071383	0.0654223	0.069408	0.0672131	0.0672131	0.0725132	0.0519854	0.0546168	0.0475936	0.0535056	0.051785	0.0454764	0.0222957	0.021054	0.0261337	0.0533041	0.0261604	0.025368	0.0277171	0.0261211	0.023194	0.0238652	0.0217739	0.0548211	0.0208768	0.0208304	0.0473772	0.044918	0.0238523	0.0238523	0.0226163	0.0451929	0.0420508	0.047392	0.047392	0.0277213	0.0261625	0.0261625	0.031403	0.0155007	0.0155007	0.0304258	0.0260513	0.012067	0.0220072	0.0159095	0.0225926	0.0146171
Hepatozoon sp. KU680442 Tarentola fascicularis	0.0839818	0.0715267	0.0654304	0.0695477	0.0673477	0.0673477	0.111034	0.0533908	0.056114	0.0455651	0.0551521	0.0479733	0.04548	0.0400758	0.0403857	0.0512141	0.0552557	0.0511404	0.049215	0.0551477	0.0511404	0.047671	0.0434122	0.0441689	0.0585634	0.0396895	0.039542	0.0478781	0.044921	0.0473006	0.0473006	0.0513266	0.0456694	0.0436626	0.0492999	0.0492999	0.0494806	0.0453916	0.0453916	0.0320363	0.0295428	0.0295428	0.0284835	0.0263167	0.0122148	0.0222759	0.01607	0.0203348	0.0146441
Hepatozoon canis AY731062 Vulpes vulpes	0.0875612	0.0811673	0.0757607	0.0770768	0.0748617	0.0748617	0.101673	0.0740109	0.0812294	0.069685	0.058014	0.0624799	0.0551592	0.0288408	0.027225	0.0291991	0.0569037	0.0292298	0.0284292	0.0307972	0.0291858	0.0293465	0.0300013	0.0271642	0.0816167	0.0254559	0.0253991	0.0557784	0.060476	0.0284431	0.0284431	0.0297839	0.0557259	0.0494567	0.0509095	0.0502903	0.0315739	0.030775	0.030775	0.062584	0.0345289	0.0345289	0.0649099	0.0664381	0.0520903	0.0621559	0.0599662	0.0710227	0.060929
Hepatozoon canis DQ111754 Canis familiaris	0.0939717	0.0874923	0.0824298	0.0833583	0.0811034	0.0811034	0.129247	0.0804859	0.0878665	0.0678238	0.059877	0.0602737	0.0531497	0.0255541	0.0250507	0.0278896	0.0588458	0.0278986	0.0271157	0.0294944	0.0278774	0.0272526	0.0271423	0.0250514	0.0835827	0.022579	0.0225283	0.0557769	0.0559137	0.0255834	0.0255834	0.0275918	0.0535489	0.0494567	0.0509083	0.0502891	0.0287162	0.0271425	0.0271425	0.0647373	0.0348157	0.0348157	0.0716324	0.0731161	0.0542835	0.0643592	0.0621599	0.0729287	0.0629575
Hepatozoon canis DQ439541 Vulpes vulpes	0.100363	0.0938027	0.0845753	0.0853774	0.087335	0.087335	0.118835	0.0869639	0.0944901	0.0825862	0.0635634	0.0713248	0.0631926	0.0446074	0.0448583	0.0498242	0.0626937	0.0497915	0.0483746	0.0529199	0.0497915	0.0516097	0.0513609	0.0475972	0.0951647	0.0457163	0.0455911	0.0667267	0.0673176	0.0513165	0.0513165	0.0571256	0.0644467	0.0591086	0.060163	0.059425	0.0528997	0.0499017	0.0499017	0.0668175	0.0584829	0.0584829	0.0783702	0.079805	0.0608631	0.0709563	0.068732	0.084184	0.0690147
Hepatozoon felis AY628681 Felis catus	0.0751831	0.0670486	0.0608634	0.0630382	0.0608922	0.0608922	0.0891997	0.0594519	0.0621205	0.0497742	0.03452	0.0325526	0.0317583	0.0158509	0.0142129	0.0155417	0.0324148	0.0170643	0.0147908	0.0170769	0.0170389	0.0178908	0.0178212	0.015698	0.0645165	0.0133425	0.013313	0.0283072	0.0316731	0.014798	0.014798	0.0154785	0.0262063	0.0307216	0.0329232	0.0325281	0.0201104	0.018578	0.018578	0.0396924	0.0253351	0.0253351	0.0475903	0.0492476	0.0286869	0.0365677	0.0344703	0.0525532	0.0413012
Hepatozoon sp. AY600626 Clethrionomys glareolus	0.0898459	0.0794081	0.0761118	0.0774106	0.0751785	0.0751785	0.096671	0.0637445	0.0664904	0.0661862	0.0525833	0.0560893	0.0534043	0.0263889	0.0233679	0.0269069	0.0532289	0.026935	0.02614	0.0284946	0.0268945	0.0255017	0.0277042	0.0248576	0.0603245	0.0231704	0.0231188	0.0516404	0.0470892	0.0246218	0.0246218	0.0210258	0.0494355	0.0458137	0.0510436	0.0504208	0.0300428	0.0284749	0.0284749	0.0313087	0.0185043	0.0185043	0.0366584	0.032186	0.0202505	0.0301758	0.0239998	0.027281	0.0145765
Hepatozoon sp. EF222257 Martes martes	0.0813578	0.0710736	0.0651071	0.0670394	0.0648729	0.0648729	0.1046	0.055218	0.0578116	0.055152	0.0398627	0.0388414	0.0375304	0.0239419	0.0226056	0.0238528	0.0379806	0.0238769	0.0230901	0.025426	0.0238411	0.0262818	0.0246447	0.0240963	0.0568775	0.021652	0.0216039	0.0345394	0.0338968	0.0231024	0.0231024	0.0241729	0.03241	0.0362994	0.0382798	0.0378184	0.0285111	0.0269477	0.0269477	0.0396351	0.0322246	0.0322246	0.049707	0.0513466	0.0349699	0.0450039	0.0428745	0.0561963	0.0451695
Hepatozoon sp. EF222259 Sciurus vulgaris	0.0877299	0.0752403	0.0716972	0.0732522	0.0710454	0.0710454	0.109384	0.0553339	0.0622073	0.0699367	0.0563019	0.0582998	0.0534163	0.0427787	0.0387855	0.0422268	0.0571301	0.0422769	0.0414432	0.0438816	0.0422126	0.0400764	0.0399088	0.0394852	0.062285	0.0384485	0.0383622	0.0516479	0.0493454	0.0398941	0.0398941	0.0361333	0.0516162	0.0477472	0.0529109	0.0522638	0.0422918	0.0414746	0.0414746	0.0414616	0.0343738	0.0343738	0.0388031	0.0363175	0.0264244	0.0363907	0.0301457	0.0325287	0.0164134
[truncated: 17 more columns]
